# Supplementary material for: Dry Reforming of Methane Using Gd-promoted Ni/SBA-16 Catalyst: Structure, Activity and Process Optimization with Response Surface Methodology
Source: Nanomaterials (Basel). 2025 Oct 6;15(19):1527. doi: 10.3390/nano15191527 (PMC12526237; doi:10.3390/nano15191527)
Supplement: Supplementary file 1 [file nanomaterials-15-01527-s001.zip]

Archive with 1 entries (1 files):
- nanomaterials-3898097-supplementary.pdf
